# Supplementary material for: Influence of Dynamic Strain Sweep on the Degradation Behavior of FeMnSi–Ag Shape Memory Alloys
Source: J Funct Biomater. 2023 Jul 19;14(7):377. doi: 10.3390/jfb14070377 (PMC10381450; doi:10.3390/jfb14070377)
Supplement: Supplementary file 1 [file jfb-14-00377-s001.zip]

Archive with 1 entries (1 files):
- jfb-2457738-supplementary.pdf
